# Supplementary material for: Visualization and functional dissection of coaxial paired SpoIIIE channels across the sporulation septum
Source: eLife. 2015 May 7;4:e06474. doi: 10.7554/eLife.06474 (PMC4423119; doi:10.7554/eLife.06474)
Supplement: Source code 1. — DOI: http://dx.doi.org/10.7554/eLife.06474.031 [file elife-06474-code1.zip]

Archive with 22 entries (19 files):
- pafpcluster/
- pafpcluster/fasthknodes.m
- __MACOSX/
- __MACOSX/pafpcluster/
- __MACOSX/pafpcluster/._fasthknodes.m
- pafpcluster/fastsptcluster.m
- __MACOSX/pafpcluster/._fastsptcluster.m
- pafpcluster/optimalsptcluster.m
- __MACOSX/pafpcluster/._optimalsptcluster.m
- pafpcluster/optmtaucsolve2.m
- __MACOSX/pafpcluster/._optmtaucsolve2.m
- pafpcluster/optmtaucsolve2_dendra.m
- __MACOSX/pafpcluster/._optmtaucsolve2_dendra.m
- pafpcluster/README.md
- __MACOSX/pafpcluster/._README.md
- pafpcluster/samplecode.m
- __MACOSX/pafpcluster/._samplecode.m
- pafpcluster/sampledata.mat
- __MACOSX/pafpcluster/._sampledata.mat
- pafpcluster/sortunique.m
- __MACOSX/pafpcluster/._sortunique.m
- __MACOSX/._pafpcluster
